# Supplementary material for: Prevalence of Brucella in dogs in China: a systematic review and meta-analysis—Epidemiological analysis of canine brucellosis
Source: Front Vet Sci. 2025 Feb 13;11:1515405. doi: 10.3389/fvets.2024.1515405 (PMC11866426; doi:10.3389/fvets.2024.1515405)
Supplement: Supplementary file 1 [file Data_Sheet_1.zip]

Archive with 5 entries (5 files):
- Supporting information/~$ble S1-S4.docx
- Supporting information/S5. Strategy for searching.docx
- Supporting information/S6. Forest map.pdf
- Supporting information/S7. Funnel plot.pdf
- Supporting information/Table S1-S4.pdf
